# Supplementary material for: The Cervical Lymph Node Positive Metastatic Probability Is a Significant Predictor of Survival for Oral Squamous Cell Carcinoma—A Nationwide Study
Source: Cancers (Basel). 2025 Aug 20;17(16):2704. doi: 10.3390/cancers17162704 (PMC12385004; doi:10.3390/cancers17162704)
Supplement: Supplementary file 1 [file cancers-17-02704-s001.zip]

Archive with 1 entries (1 files):
- cancers-3753786-supplementary.pdf
